# Supplementary material for: Digital Health Interventions for Cardiometabolic Health Outcomes in Rural and Remote Australia: A Systematic Review
Source: Aust J Rural Health. 2025 Dec 26;33(6):e70130. doi: 10.1111/ajr.70130 (PMC12742273; doi:10.1111/ajr.70130)
Supplement: Supplementary file 1 — File S1: PRISMA 2020 checklist showing compliance with reporting guidelines for this systematic review. File S2: Full electronic search strategies for included databases (PubMed, Embase, Ovid MEDLINE and CINAHL). File S3: Characteristics of the included studies. File S4: Describe summary of study characteristics and health outcomes from digital health intervention trials addressing cardiometabolic conditions in rural and remote settings. File S4: Risk‐of‐bias assessment for all included randomised controlled trials across the five RoB 2 domains and overall bias rating. [file AJR-33-0-s001.zip]

Archive with 6 entries (6 files):
- ajr70130-sup-0001-supinfo.docx
- ajr70130-sup-0002-supinfo01.docx
- ajr70130-sup-0003-supinfo02.docx
- ajr70130-sup-0004-supinfo03.docx
- ajr70130-sup-0005-supinfo04.docx
- ajr70130-sup-0006-supinfo05.xlsx
