# Supplementary material for: Digital Health Interventions for Cardiometabolic Health Outcomes in Rural and Remote Australia: A Systematic Review
Source: Aust J Rural Health. 2025 Dec 26;33(6):e70130. doi: 10.1111/ajr.70130 (PMC12742273; doi:10.1111/ajr.70130)
Supplement: Supplementary file 1 — File S1: PRISMA 2020 checklist showing compliance with reporting guidelines for this systematic review. File S2: Full electronic search strategies for included databases (PubMed, Embase, Ovid MEDLINE and CINAHL). File S3: Characteristics of the included studies. File S4: Describe summary of study characteristics and health outcomes from digital health intervention trials addressing cardiometabolic conditions in rural and remote settings. File S4: Risk‐of‐bias assessment for all included randomised controlled trials across the five RoB 2 domains and overall bias rating. [file AJR-33-0-s001.zip › ajr70130-sup-0006-supinfo05.xlsx]

## Sheet: Sheet1
Authors	Year	Bias_arising_from_the_randomization_process	Bias_due_to_deviations_from_intended_intervention	Bias_due_to_missing_outcome_data	Bias_in_measurement_of_the_outcome	Bias_in_selection_of_the_reported_result	Overall bias
Drew et al.	2022	Low Risk	low risk	low risk	Low Risk	Low Risk	Low risk
Duncan et al.	2020	Some concern	Some Concerns	High risk	Low Risk	Low Risk	High risk
Eakin et al.	2010	Low Risk	low risk	Some Concerns	Low Risk	Low Risk	Some Concerns
Goode et al.	2015	Low Risk	low risk	Some Concerns	Low Risk	Low Risk	Some Concerns
Lombard et al.	2016	Low Risk	Some Concerns	Some Concerns	Low Risk	Low Risk	Some Concerns
Sangster et al.	2015	Low Risk	Some Concerns	Some Concerns	Low Risk	Low Risk	Some Concerns
Warren et al.	2017	Low Risk	Some Concerns	Some Concerns	Low Risk	Low Risk	Some Concerns
